# Supplementary material for: Acute Kidney Injury Associated with Severe SARS-CoV-2 Infection: Risk Factors for Morbidity and Mortality and a Potential Benefit of Combined Therapy with Tocilizumab and Corticosteroids
Source: Biomedicines. 2023 Mar 10;11(3):845. doi: 10.3390/biomedicines11030845 (PMC10045336; doi:10.3390/biomedicines11030845)
Supplement: Supplementary file 1 [file biomedicines-11-00845-s001.zip]

Archive with 1 entries (1 files):
- biomedicines-2230610-supplementary.pdf
